# Supplementary material for: Gothelf’s Haplotype of COMT in Parkinson’s Disease: A Case–Control Study
Source: Biomedicines. 2026 Jan 23;14(2):262. doi: 10.3390/biomedicines14020262 (PMC12938028; doi:10.3390/biomedicines14020262)
Supplement: Supplementary file 1 [file biomedicines-14-00262-s001.zip]

Archive with 1 entries (1 files):
- biomedicines-4055103-supplementary.xlsx
