# Supplementary material for: Gothelf’s Haplotype of COMT in Parkinson’s Disease: A Case–Control Study
Source: Biomedicines. 2026 Jan 23;14(2):262. doi: 10.3390/biomedicines14020262 (PMC12938028; doi:10.3390/biomedicines14020262)
Supplement: Supplementary file 1 [file biomedicines-14-00262-s001.zip › biomedicines-4055103-supplementary.xlsx]

## Sheet: Table S1  Primers
				Primer sequences, annealing temperatures, and amplicon sizes for five COMT genetic polymorphisms
		Polymorphism		Primer sequence
		rs2075507		Forward: TGGGAGGACCAGGATCATCA
				Reverse: TGGCGGAGTCCCATAAAAGG
		rs4680		Forward: GTGAAATACCCCTCCAGCGG
				Reverse: TGGCAGTTTACCCAGAGCTG
		rs165599		Forward: TGACGGACGCTAACGCTAAG
				Reverse: GTGAATGCTGGCTGACTCCT

## Sheet: Table S2  Linkage disequilibriu
			Patient group						Control group
	Marker pair	D`	r^2	LOD			Marker pair	D`	r^2	LOD
	rs2075507 - rs4680	0.632	0.333	1995-04-01			rs2075507 - rs4680	0.498	0.163	1973-01-01
	rs2075507 - rs165599	0.729	0.279	1987-03-01			rs2075507 - rs165599	0.420	0.057	0.65
	rs4680 - rs165599	0.888	0.497	1935-08-01			rs4680 - rs165599	0.838	0.342	1964-03-01
	Linkage disequilibrium (LD) analysis of the three polymophisms in Parkinson`disease patients and healthy controls.
	D` and r2 represents the measure of LD. LOD – the logarithm of the odds for LD

## Sheet: Table S3 Haplotype freq. compar
	Haplotype frequencies of all three-polymorphism combinations in control and patients with Parkinson`s disease.
	p-value indicates the difference in haplotype distribution between both groups calculated by means of Fisher test. In bold, haplotypes not predicted in any group.
	Haplotype configuration
1.	rs2075507-rs4680-rs165599
				Haplotypes, frequencies and SD
			Control			PD group
		A-A-A	0.198 ± 0.0405		A-A-A	0.122 ± 0.0334
		A-A-G	0		A-A-G	0.006 ± 0.0092
		A-G-A	0.146 ± 0.0404		A-G-A	0.081 ± 0.0292
		A-G-G	0.241 ± 0.0448		A-G-G	0.281 ± 0.0450
		G-A-A	0.295 ± 0.0473		G-A-A	0.412 ± 0.0478
		G-A-G	0.026 ± 0.0185		G-A-G	0.015 ± 0.0134
		G-G-A	0.060 ± 0.0282		G-G-A	0.049 ± 0.0231
		G-G-G	0.034 ± 0.0236		G-G-G	0.034 ± 0.0201
			Haplotype frequency comparison between control and PD groups
			p-value: 0.345 ± 0.004
				p-value calculated using Fisher test implemented in Arlequin software

## Sheet: Table S4  Multivar. anal. 1
		Additive model
Relation	LEDD	SE	p - value	corrected p - value
rs2075507 A	1330.605	381.692	0.001	0.007
rs2075507 A:rs165599 A	-757.039	312.733	0.019	0.097
rs4680 A	889.726	445.110	0.052	0.206
rs165599 A	989.858	542.839	0.075	0.224
rs4680 A:rs165599 A	-400.091	246.040	0.111	0.224
rs2075507 A:rs4680 A	-79.81	219.162	0.717	0.717
Variable	LEDD	SE	p - value	corrected p - value
Age	-4.248	11.449	0.712	1
Male	41.084	177.842	0.818	1
Relation: rs165599	LEDD per rs2075507 A (mg/day)	SE	p - value	corrected p - value
GG (0 A)	1330.6	381.69	p<0.0001	p<0.0001
GA (1 A)	573.57	237.46	0.02	0.04
AA (2 A)	-183.47	403.34	0.65	0.65
Simple slopes of rs2075507 (per A-allele) within rs165599 genotype strata; rs4680 held at GG (A-dosage=0).

## Sheet: Table S5 Analysis of clin. Ouco
							Demographic characteristics and clinical outcome measures
	1	rs2075507	LED (mean ± SD)
		Genotype
		AA	1760.58 ± 679.40	mg/day
		GA	1204.77 ± 603.77	mg/day
		GG	1357.61 ± 522.94	mg/day
		Comparison	AA vs GA	GA vs GG
		p - value*	0.025	0.411
		Age		Mean ± SD
		rs2075507 AA genotype		71.33 ± 6.36
		rs2075507 GA genotype		69.9 ± 8.01
		p - value*		0.421
		2. Gender distribution
				Females	Males
		rs2075507 AA genotype		3	9
		rs2075507 GA genotype		10	20
		p - value**		0.722
	2	LED (mean ± SD)
		Females vs Males
		Females	1338.89 ± 730.58
		Males	1373.49 ± 614.42
		p - value*	0.780
		* calculated using Mann - Whitney exact test, Holm corrected
		** calculated using Fisher exact test

## Sheet: Table S6  Multivar. anal. 2
			Correlation of LEDD consumption with haplotype sequence
Haplotype	LEDD	SE	p - value	corrected p - value
AGG	245.326	157.144	0.125	0.752
AAA	-104.117	251.684	0.681	1
AGA	-97.069	235.551	0.682	0.682
GAA	­
GGA	-329.709	365.342	0.372	1
GGG	-586.398	420.920	0.170	0.851
GAG	-637.650	701.571	0.368	1
AAG*	1911.885	1201.229	0.118	0.828
* data ambigous due to very rare frequency of the AAG haplotype
Per-haplotype effects (mg/day per copy, vs baseline GAA)
Variable	LEDD	SE	p - value	corrected p - value
Age	18.339	3.259	1.046E-6	2.094E-6
Male	31.747	195.745	0.872	0.872

## Sheet: Table S7 Multivar. anal. 3
			LEDD vs. dihaplotype rs4680-rs165599 within rs2075507 AA genotype group
Haplotype	LEDD	SE	p - value	corrected p-value
AA	-367.600	628.285	0.580	0.580
AG*	0	0	0.580	1
GG	0
GA	-317.017	472.327	0.527	1
* data ambigous due to very rare frequency of the AAG haplotype
GG haplotype as reference
